# Supplementary material for: Listeria sanitizer tolerance at use-level concentrations shows limited association with genetic loci
Source: Appl Environ Microbiol. 2026 Jan 20;92(2):e01060-25. doi: 10.1128/aem.01060-25 (PMC12915297; doi:10.1128/aem.01060-25)
Supplement: Table S1 — Metadata and whole genome sequencing (WGS) data accessibility for the 501 Listeria isolates included in this study. [file aem.01060-25-s0001.xlsx]

## Sheet: Supplemental Table 1
Supplemental Table 1. Metadata and whole genome sequencing (WGS) data accessibility for the 501 Listeria isolates included in this study.
Isolate_ID	Species	Lineage	Environment	Year_of_Isolation	Isolate_Accession
FSL C9-0001	L. innocua	NA	Postharvest	2020	https://ecommons.cornell.edu/items/1f09ec05-8d58-4c70-a477-c55c2e23bdac
FSL C9-0002	L. innocua	NA	Postharvest	2020	https://ecommons.cornell.edu/items/1f09ec05-8d58-4c70-a477-c55c2e23bdac
FSL C9-0003	L. innocua	NA	Postharvest	2020	https://ecommons.cornell.edu/items/1f09ec05-8d58-4c70-a477-c55c2e23bdac
FSL F2-0775	L. monocytogenes	II	Postharvest	2001	https://ecommons.cornell.edu/items/1f09ec05-8d58-4c70-a477-c55c2e23bdac
FSL F2-0790	L. monocytogenes	II	Postharvest	2001	https://ecommons.cornell.edu/items/1f09ec05-8d58-4c70-a477-c55c2e23bdac
FSL F2-0792	L. monocytogenes	II	Postharvest	2001	https://ecommons.cornell.edu/items/1f09ec05-8d58-4c70-a477-c55c2e23bdac
FSL F2-0911	L. monocytogenes	II	Postharvest	2002	https://ecommons.cornell.edu/items/1f09ec05-8d58-4c70-a477-c55c2e23bdac
FSL F6-0674	L. ivanovii	NA	Postharvest	2008	SRR15829703
FSL R12-0018	L. seeligeri	NA	Postharvest	2019	https://ecommons.cornell.edu/items/1f09ec05-8d58-4c70-a477-c55c2e23bdac
FSL R12-0019	L. monocytogenes	I	Postharvest	2019	https://ecommons.cornell.edu/items/1f09ec05-8d58-4c70-a477-c55c2e23bdac
FSL R12-0020	L. ivanovii	NA	Postharvest	2019	https://ecommons.cornell.edu/items/1f09ec05-8d58-4c70-a477-c55c2e23bdac
FSL R12-0021	L. seeligeri	NA	Postharvest	2019	https://ecommons.cornell.edu/items/1f09ec05-8d58-4c70-a477-c55c2e23bdac
FSL R12-0022	L. seeligeri	NA	Postharvest	2019	https://ecommons.cornell.edu/items/1f09ec05-8d58-4c70-a477-c55c2e23bdac
FSL R12-0023	L. monocytogenes	II	Postharvest	2019	https://ecommons.cornell.edu/items/1f09ec05-8d58-4c70-a477-c55c2e23bdac
FSL R12-0024	L. monocytogenes	II	Postharvest	2019	https://ecommons.cornell.edu/items/1f09ec05-8d58-4c70-a477-c55c2e23bdac
FSL R12-0025	L. monocytogenes	III	Postharvest	2019	https://ecommons.cornell.edu/items/1f09ec05-8d58-4c70-a477-c55c2e23bdac
FSL R12-0026	L. monocytogenes	III	Postharvest	2019	https://ecommons.cornell.edu/items/1f09ec05-8d58-4c70-a477-c55c2e23bdac
FSL R12-0027	L. monocytogenes	I	Postharvest	2019	https://ecommons.cornell.edu/items/1f09ec05-8d58-4c70-a477-c55c2e23bdac
FSL R12-0028	L. monocytogenes	III	Postharvest	2019	https://ecommons.cornell.edu/items/1f09ec05-8d58-4c70-a477-c55c2e23bdac
FSL R12-0029	L. innocua	NA	Postharvest	2019	https://ecommons.cornell.edu/items/1f09ec05-8d58-4c70-a477-c55c2e23bdac
FSL R12-0030	L. innocua	NA	Postharvest	2019	https://ecommons.cornell.edu/items/1f09ec05-8d58-4c70-a477-c55c2e23bdac
FSL R12-0031	L. monocytogenes	III	Postharvest	2019	https://ecommons.cornell.edu/items/1f09ec05-8d58-4c70-a477-c55c2e23bdac
FSL R12-0032	L. monocytogenes	II	Postharvest	2019	https://ecommons.cornell.edu/items/1f09ec05-8d58-4c70-a477-c55c2e23bdac
FSL R12-0033	L. welshimeri	NA	Postharvest	2019	https://ecommons.cornell.edu/items/1f09ec05-8d58-4c70-a477-c55c2e23bdac
FSL R12-0034	L. monocytogenes	I	Postharvest	2019	https://ecommons.cornell.edu/items/1f09ec05-8d58-4c70-a477-c55c2e23bdac
FSL R12-0035	L. innocua	NA	Postharvest	2019	https://ecommons.cornell.edu/items/1f09ec05-8d58-4c70-a477-c55c2e23bdac
FSL R12-0036	L. welshimeri	NA	Postharvest	2019	https://ecommons.cornell.edu/items/1f09ec05-8d58-4c70-a477-c55c2e23bdac
FSL R12-0037	L. monocytogenes	III	Postharvest	2019	https://ecommons.cornell.edu/items/1f09ec05-8d58-4c70-a477-c55c2e23bdac
FSL R12-0038	L. monocytogenes	II	Postharvest	2019	https://ecommons.cornell.edu/items/1f09ec05-8d58-4c70-a477-c55c2e23bdac
FSL R12-0039	L. monocytogenes	II	Postharvest	2019	https://ecommons.cornell.edu/items/1f09ec05-8d58-4c70-a477-c55c2e23bdac
FSL R12-0040	L. welshimeri	NA	Postharvest	2019	https://ecommons.cornell.edu/items/1f09ec05-8d58-4c70-a477-c55c2e23bdac
FSL R12-0041	L. innocua	NA	Postharvest	2019	https://ecommons.cornell.edu/items/1f09ec05-8d58-4c70-a477-c55c2e23bdac
FSL R12-0042	L. monocytogenes	II	Postharvest	2019	https://ecommons.cornell.edu/items/1f09ec05-8d58-4c70-a477-c55c2e23bdac
FSL R12-0043	L. monocytogenes	III	Postharvest	2019	https://ecommons.cornell.edu/items/1f09ec05-8d58-4c70-a477-c55c2e23bdac
FSL R12-0044	L. innocua	NA	Postharvest	2019	https://ecommons.cornell.edu/items/1f09ec05-8d58-4c70-a477-c55c2e23bdac
FSL R12-0045	L. seeligeri	NA	Postharvest	2019	https://ecommons.cornell.edu/items/1f09ec05-8d58-4c70-a477-c55c2e23bdac
FSL R12-0046	L. monocytogenes	II	Postharvest	2019	https://ecommons.cornell.edu/items/1f09ec05-8d58-4c70-a477-c55c2e23bdac
FSL R12-0047	L. seeligeri	NA	Postharvest	2019	https://ecommons.cornell.edu/items/1f09ec05-8d58-4c70-a477-c55c2e23bdac
FSL R12-0048	L. seeligeri	NA	Postharvest	2019	https://ecommons.cornell.edu/items/1f09ec05-8d58-4c70-a477-c55c2e23bdac
FSL R12-0049	L. ivanovii	NA	Postharvest	2019	SRR15829694
FSL R12-0050	L. monocytogenes	III	Postharvest	2019	https://ecommons.cornell.edu/items/1f09ec05-8d58-4c70-a477-c55c2e23bdac
FSL R12-0051	L. monocytogenes	I	Postharvest	2019	https://ecommons.cornell.edu/items/1f09ec05-8d58-4c70-a477-c55c2e23bdac
FSL R12-0052	L. monocytogenes	III	Postharvest	2019	https://ecommons.cornell.edu/items/1f09ec05-8d58-4c70-a477-c55c2e23bdac
FSL R12-0053	L. monocytogenes	III	Postharvest	2019	https://ecommons.cornell.edu/items/1f09ec05-8d58-4c70-a477-c55c2e23bdac
FSL R12-0054	L. seeligeri	NA	Postharvest	2019	https://ecommons.cornell.edu/items/1f09ec05-8d58-4c70-a477-c55c2e23bdac
FSL R12-0055	L. innocua	NA	Postharvest	2019	https://ecommons.cornell.edu/items/1f09ec05-8d58-4c70-a477-c55c2e23bdac
FSL R12-0056	L. innocua	NA	Postharvest	2019	https://ecommons.cornell.edu/items/1f09ec05-8d58-4c70-a477-c55c2e23bdac
FSL R12-0057	L. seeligeri	NA	Postharvest	2019	https://ecommons.cornell.edu/items/1f09ec05-8d58-4c70-a477-c55c2e23bdac
FSL R12-0058	L. monocytogenes	III	Postharvest	2019	https://ecommons.cornell.edu/items/1f09ec05-8d58-4c70-a477-c55c2e23bdac
FSL R12-0059	L. monocytogenes	II	Postharvest	2019	https://ecommons.cornell.edu/items/1f09ec05-8d58-4c70-a477-c55c2e23bdac
FSL R12-0060	L. monocytogenes	II	Postharvest	2019	https://ecommons.cornell.edu/items/1f09ec05-8d58-4c70-a477-c55c2e23bdac
FSL R12-0061	L. seeligeri	NA	Postharvest	2019	https://ecommons.cornell.edu/items/1f09ec05-8d58-4c70-a477-c55c2e23bdac
FSL R12-0062	L. ivanovii	NA	Postharvest	2019	https://ecommons.cornell.edu/items/1f09ec05-8d58-4c70-a477-c55c2e23bdac
FSL R12-0077	L. monocytogenes	II	Postharvest	2009	SRR13601367
FSL R12-0078	L. monocytogenes	II	Postharvest	2009	SRR13601366
FSL R12-0079	L. monocytogenes	II	Postharvest	2009	SRR13601365
FSL R12-0080	L. monocytogenes	II	Postharvest	2009	SRR13601364
FSL R12-0081	L. monocytogenes	II	Postharvest	2010	SRR5209224
FSL R12-0082	L. monocytogenes	II	Postharvest	2010	SRR5209221
FSL R12-0083	L. monocytogenes	II	Postharvest	2010	SRR5209188
FSL R12-0084	L. monocytogenes	II	Postharvest	2010	SRR5195761
FSL R12-0085	L. monocytogenes	II	Postharvest	2010	SRR5195757
FSL R12-0086	L. monocytogenes	II	Postharvest	2010	SRR5182492
FSL R12-0087	L. monocytogenes	I	Postharvest	2010	SRR5182490
FSL R12-0088	L. monocytogenes	I	Postharvest	2010	SRR5182486
FSL R12-0089	L. monocytogenes	II	Postharvest	2012	SRR8083087
FSL R12-0090	L. monocytogenes	II	Postharvest	2012	SRR7551082
FSL R12-0091	L. monocytogenes	II	Postharvest	2012	SRR7551081
FSL R12-0092	L. monocytogenes	II	Postharvest	2012	SRR7551066
FSL R12-0093	L. monocytogenes	II	Postharvest	2012	SRR7551065
FSL R12-0094	L. monocytogenes	II	Postharvest	2012	SRR7551900
FSL R12-0095	L. monocytogenes	II	Postharvest	2012	SRR8083119/GCA_004457865.1
FSL R12-0096	L. monocytogenes	II	Postharvest	2010	SRR975368/GCA_004709395.1
FSL R12-0097	L. monocytogenes	I	Postharvest	2011	SRR961963/GCA_004453185.1
FSL R12-0098	L. monocytogenes	II	Postharvest	2011	SRR1027706/GCA_004385225.1
FSL R12-0099	L. monocytogenes	II	Postharvest	2013	SRR1101447/GCA_004466045.1
FSL R12-0100	L. monocytogenes	II	Postharvest	2013	SRR1101638/GCA_004410965.1
FSL R12-0101	L. monocytogenes	II	Postharvest	2013	SRR1101590/GCA_004408805.1
FSL R12-0102	L. monocytogenes	II	Postharvest	2016	SRR16764530/GCA_020763095.1
FSL R12-0103	L. monocytogenes	II	Postharvest	2016	SRR16764478/GCA_020764455.1
FSL R12-0104	L. monocytogenes	III	Postharvest	2016	SRR16764605/GCA_020758915.1
FSL R12-0105	L. monocytogenes	III	Postharvest	2016	SRR16764699/GCA_020762715.1
FSL R12-0106	L. monocytogenes	III	Postharvest	2016	SRR16764701/GCA_020757795.1
FSL R12-0107	L. monocytogenes	III	Postharvest	2016	SRR16764541/GCA_020763695.1
FSL R12-0108	L. monocytogenes	I	Postharvest	2016	SRR16764481/GCA_020759015.1
FSL R12-0109	L. monocytogenes	I	Postharvest	2016	SRR16764491/GCA_020757035.1
FSL R12-0110	L. monocytogenes	I	Postharvest	2016	SRR16764586/GCA_020756515.1
FSL R12-0111	L. monocytogenes	I	Postharvest	2016	SRR16764505/GCA_020763235.1
FSL R12-0112	L. monocytogenes	II	Postharvest	2016	SRR16764616/GCA_020756555.1
FSL R12-0113	L. monocytogenes	II	Postharvest	2017	SRR16764538/GCA_020756875.1
FSL R12-0114	L. monocytogenes	I	Postharvest	2017	SRR16764640/GCA_020762555.1
FSL R12-0115	L. monocytogenes	III	Postharvest	2017	SRR16769197/GCA_020769915.1
FSL R12-0116	L. monocytogenes	III	Postharvest	2017	SRR16769202/GCA_020767815.1
FSL R12-0117	L. monocytogenes	II	Postharvest	2017	SRR16769418/GCA_020768415.1
FSL R12-0118	L. monocytogenes	I	Postharvest	2017	SRR16769414/GCA_020767175.1
FSL R12-0119	L. monocytogenes	II	Postharvest	2017	SRR16769426/GCA_020766895.1
FSL R12-0120	L. monocytogenes	III	Postharvest	2017	SRR16770596/GCA_020771515.1
FSL R12-0121	L. monocytogenes	III	Postharvest	2017	SRR16769975/GCA_020766095.1
FSL R12-0122	L. monocytogenes	II	Postharvest	2017	SRR16769342/GCA_020767915.1
FSL R12-0123	L. monocytogenes	II	Postharvest	2017	SRR16770576/GCA_020770935.1
FSL R12-0124	L. monocytogenes	I	Postharvest	2017	SRR16769455/GCA_020766515.1
FSL R12-0125	L. monocytogenes	I	Postharvest	2017	SRR16769445/GCA_020774455.1
FSL R12-0126	L. monocytogenes	III	Postharvest	2017	SRR16769475/GCA_020768355.1
FSL R12-0127	L. welshimeri	NA	Postharvest	2020	https://ecommons.cornell.edu/items/1f09ec05-8d58-4c70-a477-c55c2e23bdac
FSL R12-0128	L. welshimeri	NA	Postharvest	2020	https://ecommons.cornell.edu/items/1f09ec05-8d58-4c70-a477-c55c2e23bdac
FSL R12-0129	L. welshimeri	NA	Postharvest	2020	SRR15829692
FSL R12-0130	L. welshimeri	NA	Postharvest	2020	https://ecommons.cornell.edu/items/1f09ec05-8d58-4c70-a477-c55c2e23bdac
FSL R12-0131	L. welshimeri	NA	Postharvest	2020	https://ecommons.cornell.edu/items/1f09ec05-8d58-4c70-a477-c55c2e23bdac
FSL R12-0132	L. welshimeri	NA	Postharvest	2020	https://ecommons.cornell.edu/items/1f09ec05-8d58-4c70-a477-c55c2e23bdac
FSL R9-0506	L. monocytogenes	II	Postharvest	2011	SRR5863038/PDAH00000000
FSL R9-5411	L. monocytogenes	I	Postharvest	2015	SRR1812790
FSL R9-5506	L. monocytogenes	I	Postharvest	2016	SRR5863037/NZMTQT00000000.1
FSL R9-5507	L. monocytogenes	I	Postharvest	2014	SRR5863042
FSL R9-9857	L. monocytogenes	II	Postharvest	2012	https://ecommons.cornell.edu/items/1f09ec05-8d58-4c70-a477-c55c2e23bdac
FSL R9-9858	L. monocytogenes	II	Postharvest	2012	https://ecommons.cornell.edu/items/1f09ec05-8d58-4c70-a477-c55c2e23bdac
FSL R9-9859	L. monocytogenes	II	Postharvest	-	https://ecommons.cornell.edu/items/1f09ec05-8d58-4c70-a477-c55c2e23bdac
FSL R9-9860	L. monocytogenes	I	Postharvest	2011	https://ecommons.cornell.edu/items/1f09ec05-8d58-4c70-a477-c55c2e23bdac
FSL R9-9861	L. monocytogenes	II	Postharvest	2011	SRR3644931/GCA004763665.2
FSL R9-9862	L. monocytogenes	II	Postharvest	2011	SRR3644928/AABGSM000000000.1
FSL R9-9878	L. monocytogenes	II	Postharvest	2012	SRR12481152/GCA_014262635.1
FSL R9-9879	L. monocytogenes	II	Postharvest	2012	SRR12481151/GCA_014262565.1
FSL R9-9880	L. monocytogenes	II	Postharvest	2012	SRR12481307/GCA_014262065.1
FSL R9-9881	L. monocytogenes	II	Postharvest	2012	SRR12481306/GCA_014262085.1
FSL R9-9882	L. monocytogenes	II	Postharvest	2012	SRR12481305/GCA_014262325.1
FSL R9-9884	L. monocytogenes	II	Postharvest	2012	SRR12481303/GCA_014262325.1
FSL R9-9885	L. monocytogenes	II	Postharvest	2012	SRR12481302/GCA_014262025.1
FSL R9-9886	L. monocytogenes	II	Postharvest	2012	SRR12481593/GCA_014261265.1
FSL R9-9887	L. monocytogenes	II	Postharvest	2012	SRR12481592/GCA_014261345.1
FSL R9-9888	L. monocytogenes	II	Postharvest	2012	SRR12481591/GCA_014261325.1
FSL R9-9889	L. monocytogenes	II	Postharvest	2013	SRR12481590/GCA_014261305.1
FSL R9-9891	L. monocytogenes	II	Postharvest	2013	SRR12481589/GCA_014261365.1
FSL R9-9892	L. monocytogenes	II	Postharvest	2013	SRR12481588/GCA_014261405.1
FSL R9-9893	L. monocytogenes	II	Postharvest	2013	SRR12481587/GCA_014261385.1
FSL R9-9894	L. monocytogenes	II	Postharvest	2013	SRR12481791/GCA_014261565.1
FSL R9-9895	L. monocytogenes	II	Postharvest	2013	SRR12481790/GCA_014261605.1
FSL R9-9896	L. monocytogenes	II	Postharvest	2013	SRR12481789/GCA_014261665.1
FSL R9-9897	L. monocytogenes	II	Postharvest	2013	SRR12481788/GCA_014260485.1
FSL R9-9898	L. monocytogenes	II	Postharvest	2013	SRR12481787/GCA_014261795.1
FSL R9-9899	L. monocytogenes	II	Postharvest	2013	SRR12481786/GCA_014261575.1
FSL R9-9900	L. monocytogenes	II	Postharvest	2013	SRR12481785/GCA_014260325.1
FSL R9-9901	L. monocytogenes	II	Postharvest	2013	SRR12481990/GCA_014261165.1
FSL R9-9902	L. monocytogenes	II	Postharvest	2013	SRR12481989/GCA_014261245.1
FSL R9-9903	L. monocytogenes	II	Postharvest	2013	SRR12481988/GCA_014261185.1
FSL R9-9904	L. monocytogenes	II	Postharvest	2013	SRR12481987/GCA_014261205.1
FSL R9-9905	L. monocytogenes	II	Postharvest	2013	SRR12481992/GCA_014261125.1
FSL R9-9906	L. monocytogenes	II	Postharvest	2013	SRR12481991/GCA_014261225.1
FSL R9-9907	L. monocytogenes	II	Postharvest	2013	SRR12482192/GCA_014260865.1
FSL R9-9908	L. monocytogenes	II	Postharvest	2013	SRR12482191/GCA_014260885.1
FSL R9-9909	L. monocytogenes	II	Postharvest	2013	SRR12482190/GCA_014260905.1
FSL R9-9910	L. monocytogenes	I	Postharvest	2013	SRR12482189/GCA_014260945.1
FSL R9-9911	L. monocytogenes	II	Postharvest	2013	SRR12482188/GCA_014260965.1
FSL R9-9912	L. monocytogenes	II	Postharvest	2013	SRR12482187/GCA_014260925.1
FSL R9-9913	L. monocytogenes	II	Postharvest	2013	SRR12482683/GCA_014260385.1
FSL R9-9914	L. monocytogenes	II	Postharvest	2013	SRR12482682/GCA_014260405.1
FSL R9-9915	L. monocytogenes	II	Postharvest	2013	SRR12482680/GCA_014260565.1
FSL R9-9916	L. monocytogenes	II	Postharvest	2013	SRR12482679/GCA_014260645.1
FSL S10-1852	L. monocytogenes	I	Preharvest	2013	SRR12482678/GCA_014260585.1
FSL S10-1854	L. monocytogenes	I	Preharvest	2013	SRR12482677/GCA_014260625.1
FSL S10-1855	L. monocytogenes	I	Preharvest	2013	SRR12482676/GCA_014260685.1
FSL S10-1860	L. monocytogenes	II	Preharvest	2013	SRR12482675/GCA_014260705.1
FSL S10-1861	L. monocytogenes	I	Preharvest	2013	SRR12482674/GCA_014260665.1
FSL S10-1865	L. monocytogenes	II	Preharvest	2013	SRR12482673/GCA_014260745.1
FSL S10-1866	L. monocytogenes	II	Preharvest	2013	SRR12482681/GCA_014260605.1
FSL S10-1868	L. monocytogenes	II	Preharvest	2013	SRR12482944/GCA_014260545.1
FSL S10-1873	L. monocytogenes	I	Preharvest	2013	SRR12482943/GCA_014261885.1
FSL S10-1874	L. monocytogenes	I	Preharvest	2013	SRR12482942/GCA_014261845.1
FSL S10-1876	L. monocytogenes	II	Preharvest	2013	SRR12482941/GCA_014261905.1
FSL S10-1880	L. monocytogenes	II	Preharvest	2013	SRR12482940/GCA_014261705.1
FSL S10-1884	L. monocytogenes	II	Preharvest	2013	SRR12482939/GCA_014261645.1
FSL S10-1889	L. monocytogenes	II	Preharvest	2013	SRR12482938/GCA_014261625.1
FSL S10-1892	L. monocytogenes	I	Preharvest	2013	SRR12482937/GCA_014260365.1
FSL S10-1900	L. monocytogenes	II	Preharvest	2013	SRR12483840/GCA_014260345.1
FSL S10-1904	L. monocytogenes	I	Preharvest	2013	SRR12483839/GCA_014261725.1
FSL S10-1905	L. monocytogenes	II	Preharvest	2013	SRR12483838/GCA_014260425.1
FSL S10-1906	L. monocytogenes	I	Preharvest	2013	SRR12483837/GCA_014260505.1
FSL S10-1911	L. monocytogenes	II	Preharvest	2013	SRR12483845/GCA_014261525.1
FSL S10-1924	L. monocytogenes	I	Preharvest	2013	SRR12483844/GCA_014261865.1
FSL S10-1927	L. monocytogenes	I	Preharvest	2013	SRR12483843/GCA_014261675.1
FSL S10-1931	L. monocytogenes	II	Preharvest	2013	SRR12483842/GCA_014261485.1
FSL S10-1933	L. monocytogenes	II	Preharvest	2013	SRR12483841/GCA_014261785.1
FSL S10-1939	L. monocytogenes	I	Preharvest	2013	SRR12483859/GCA_014260065.1
FSL S10-1941	L. monocytogenes	II	Preharvest	2013	SRR12483858/GCA_014260205.1
FSL S10-1957	L. monocytogenes	II	Preharvest	2013	SRR12483857/GCA_014260155.1
FSL S10-1965	L. monocytogenes	II	Preharvest	2013	SRR12483856/GCA_014260185.1
FSL S10-1967	L. monocytogenes	II	Preharvest	2013	SRR12483855/GCA_014260265.1
FSL S10-1969	L. monocytogenes	II	Preharvest	2013	SRR12483854/GCA_014260225.1
FSL S10-1973	L. monocytogenes	II	Preharvest	2013	SRR12483853/GCA_014260285.1
FSL S10-1977	L. monocytogenes	II	Preharvest	2013	SRR12483852/GCA_014260245.1
FSL S10-1980	L. monocytogenes	I	Preharvest	2013	SRR12483851/GCA_014261745.1
FSL S10-1981	L. monocytogenes	II	Preharvest	2013	SRR12483850/GCA_014261505.1
FSL S10-1983	L. monocytogenes	II	Preharvest	2013	SRR12485880/GCA_014259625.1
FSL S10-1988	L. monocytogenes	II	Preharvest	2013	SRR12485879/GCA_014259745.1
FSL S10-1995	L. monocytogenes	II	Preharvest	2013	SRR12485873/GCA_014259825.1
FSL S10-1997	L. monocytogenes	II	Preharvest	2013	SRR12485872/GCA_014259785.1
FSL S10-2001	L. monocytogenes	I	Preharvest	2013	SRR12485871/GCA_014259765.1
FSL S10-2014	L. monocytogenes	II	Preharvest	2013	SRR12485870/GCA_014259805.1
FSL S10-2016	L. monocytogenes	II	Preharvest	2013	SRR12485869/GCA_014259865.1
FSL S10-2100	L. monocytogenes	I	Preharvest	2013	SRR12485868/GCA_014259875.1
FSL S10-2121	L. monocytogenes	II	Preharvest	2014	SRR12485867/GCA_014259905.1
FSL S10-2122	L. monocytogenes	II	Preharvest	2014	SRR12485866/GCA_014259845.1
FSL S10-2127	L. monocytogenes	I	Preharvest	2014	SRR12485878/GCA_014259725.1
FSL S10-2128	L. monocytogenes	II	Preharvest	2014	SRR12485877/GCA_014259645.1
FSL S10-2131	L. innocua	NA	Preharvest	2014	https://ecommons.cornell.edu/items/1f09ec05-8d58-4c70-a477-c55c2e23bdac
FSL S10-2132	L. monocytogenes	I	Preharvest	2014	SRR12485876
FSL S10-2133	L. monocytogenes	I	Preharvest	2014	SRR12485875/GCA_014259705.1
FSL S10-2147	L. monocytogenes	II	Preharvest	2014	SRR12485874/GCA_014259685.1
FSL S10-2151	L. monocytogenes	II	Preharvest	2014	SRS7413446/GCA_014708595.1
FSL S10-2155	L. innocua	NA	Preharvest	2014	https://ecommons.cornell.edu/items/1f09ec05-8d58-4c70-a477-c55c2e23bdac
FSL S10-2157	L. monocytogenes	II	Preharvest	2014	SRS7413448/GCA_014708535.1
FSL S10-2161	L. monocytogenes	II	Preharvest	2014	SRR5863012/GCA003384055.1
FSL S10-2165	L. monocytogenes	I	Preharvest	2014	SRS7413447/GCA_014711875.1
FSL S10-2169	L. monocytogenes	II	Preharvest	2014	SRS7413453/GCA_014708475.1
FSL S10-2173	L. monocytogenes	I	Preharvest	2014	SRS7413449/GCA_014708935.1
FSL S10-2177	L. monocytogenes	I	Preharvest	2014	SRS7413450/GCA_014708455.1
FSL S10-2220	L. innocua	NA	Preharvest	2014	https://ecommons.cornell.edu/items/1f09ec05-8d58-4c70-a477-c55c2e23bdac
FSL S10-2222	L. welshimeri	NA	Preharvest	2014	https://ecommons.cornell.edu/items/1f09ec05-8d58-4c70-a477-c55c2e23bdac
FSL S10-2281	L. welshimeri	NA	Preharvest	2014	https://ecommons.cornell.edu/items/1f09ec05-8d58-4c70-a477-c55c2e23bdac
FSL S10-2286	L. innocua	NA	Preharvest	2014	https://ecommons.cornell.edu/items/1f09ec05-8d58-4c70-a477-c55c2e23bdac
FSL S10-2287	L. innocua	NA	Preharvest	2014	https://ecommons.cornell.edu/items/1f09ec05-8d58-4c70-a477-c55c2e23bdac
FSL S10-2401	L. welshimeri	NA	Preharvest	2014	https://ecommons.cornell.edu/items/1f09ec05-8d58-4c70-a477-c55c2e23bdac
FSL S10-2407	L. seeligeri	NA	Preharvest	2014	https://ecommons.cornell.edu/items/1f09ec05-8d58-4c70-a477-c55c2e23bdac
FSL S10-2413	L. seeligeri	NA	Preharvest	2014	https://ecommons.cornell.edu/items/1f09ec05-8d58-4c70-a477-c55c2e23bdac
FSL S10-2449	L. seeligeri	NA	Preharvest	2014	https://ecommons.cornell.edu/items/1f09ec05-8d58-4c70-a477-c55c2e23bdac
FSL S10-2503	L. innocua	NA	Preharvest	2014	https://ecommons.cornell.edu/items/1f09ec05-8d58-4c70-a477-c55c2e23bdac
FSL S10-2509	L. seeligeri	NA	Preharvest	2014	https://ecommons.cornell.edu/items/1f09ec05-8d58-4c70-a477-c55c2e23bdac
FSL S10-2521	L. seeligeri	NA	Preharvest	2014	https://ecommons.cornell.edu/items/1f09ec05-8d58-4c70-a477-c55c2e23bdac
FSL S10-2529	L. welshimeri	NA	Preharvest	2014	https://ecommons.cornell.edu/items/1f09ec05-8d58-4c70-a477-c55c2e23bdac
FSL S10-2556	L. innocua	NA	Preharvest	2014	https://ecommons.cornell.edu/items/1f09ec05-8d58-4c70-a477-c55c2e23bdac
FSL S10-2558	L. seeligeri	NA	Preharvest	2014	SRR15829690
FSL S10-2560	L. seeligeri	NA	Preharvest	2014	https://ecommons.cornell.edu/items/1f09ec05-8d58-4c70-a477-c55c2e23bdac
FSL S10-2562	L. welshimeri	NA	Preharvest	2014	https://ecommons.cornell.edu/items/1f09ec05-8d58-4c70-a477-c55c2e23bdac
FSL S10-2563	L. innocua	NA	Preharvest	2014	https://ecommons.cornell.edu/items/1f09ec05-8d58-4c70-a477-c55c2e23bdac
FSL S10-2571	L. seeligeri	NA	Preharvest	2014	https://ecommons.cornell.edu/items/1f09ec05-8d58-4c70-a477-c55c2e23bdac
FSL S10-2573	L. seeligeri	NA	Preharvest	2014	https://ecommons.cornell.edu/items/1f09ec05-8d58-4c70-a477-c55c2e23bdac
FSL S10-2574	L. innocua	NA	Preharvest	2014	https://ecommons.cornell.edu/items/1f09ec05-8d58-4c70-a477-c55c2e23bdac
FSL S10-2596	L. welshimeri	NA	Preharvest	2014	https://ecommons.cornell.edu/items/1f09ec05-8d58-4c70-a477-c55c2e23bdac
FSL S10-2623	L. seeligeri	NA	Preharvest	2014	https://ecommons.cornell.edu/items/1f09ec05-8d58-4c70-a477-c55c2e23bdac
FSL S10-2625	L. seeligeri	NA	Preharvest	2014	https://ecommons.cornell.edu/items/1f09ec05-8d58-4c70-a477-c55c2e23bdac
FSL S10-2627	L. welshimeri	NA	Preharvest	2014	https://ecommons.cornell.edu/items/1f09ec05-8d58-4c70-a477-c55c2e23bdac
FSL S10-2628	L. welshimeri	NA	Preharvest	2014	https://ecommons.cornell.edu/items/1f09ec05-8d58-4c70-a477-c55c2e23bdac
FSL S10-2630	L. seeligeri	NA	Preharvest	2014	https://ecommons.cornell.edu/items/1f09ec05-8d58-4c70-a477-c55c2e23bdac
FSL S10-3400	L. monocytogenes	II	Postharvest	2018	https://ecommons.cornell.edu/items/d5bcf8e6-990d-45d6-b688-dc7fbb30a527
FSL S10-3402	L. ivanovii	NA	Postharvest	2017	https://ecommons.cornell.edu/items/d5bcf8e6-990d-45d6-b688-dc7fbb30a527
FSL S10-3403	L. monocytogenes	II	Postharvest	2018	https://ecommons.cornell.edu/items/d5bcf8e6-990d-45d6-b688-dc7fbb30a527
FSL S10-3404	L. monocytogenes	II	Postharvest	2017	https://ecommons.cornell.edu/items/d5bcf8e6-990d-45d6-b688-dc7fbb30a527
FSL S10-3406	L. monocytogenes	II	Postharvest	2018	https://ecommons.cornell.edu/items/d5bcf8e6-990d-45d6-b688-dc7fbb30a527
FSL S10-3407	L. monocytogenes	II	Postharvest	2017	https://ecommons.cornell.edu/items/d5bcf8e6-990d-45d6-b688-dc7fbb30a527
FSL S10-3410	L. monocytogenes	II	Postharvest	2018	https://ecommons.cornell.edu/items/d5bcf8e6-990d-45d6-b688-dc7fbb30a527
FSL S10-3411	L. monocytogenes	II	Postharvest	2017	https://ecommons.cornell.edu/items/d5bcf8e6-990d-45d6-b688-dc7fbb30a527
FSL S10-3414	L. monocytogenes	II	Postharvest	2018	https://ecommons.cornell.edu/items/d5bcf8e6-990d-45d6-b688-dc7fbb30a527
FSL S10-3415	L. monocytogenes	II	Postharvest	2018	https://ecommons.cornell.edu/items/d5bcf8e6-990d-45d6-b688-dc7fbb30a527
FSL S10-3416	L. monocytogenes	II	Postharvest	2018	https://ecommons.cornell.edu/items/d5bcf8e6-990d-45d6-b688-dc7fbb30a527
FSL S10-3417	L. monocytogenes	II	Postharvest	2017	https://ecommons.cornell.edu/items/d5bcf8e6-990d-45d6-b688-dc7fbb30a527
FSL S10-3419	L. innocua	NA	Postharvest	2017	https://ecommons.cornell.edu/items/d5bcf8e6-990d-45d6-b688-dc7fbb30a527
FSL S10-3421	L. marthii	NA	Postharvest	2017	https://ecommons.cornell.edu/items/d5bcf8e6-990d-45d6-b688-dc7fbb30a527
FSL S10-3423	L. welshimeri	NA	Postharvest	2017	https://ecommons.cornell.edu/items/d5bcf8e6-990d-45d6-b688-dc7fbb30a527
FSL S10-3425	L. innocua	NA	Postharvest	2018	https://ecommons.cornell.edu/items/d5bcf8e6-990d-45d6-b688-dc7fbb30a527
FSL S10-3427	L. welshimeri	NA	Postharvest	2017	https://ecommons.cornell.edu/items/d5bcf8e6-990d-45d6-b688-dc7fbb30a527
FSL S10-3429	L. monocytogenes	II	Postharvest	2017	https://ecommons.cornell.edu/items/d5bcf8e6-990d-45d6-b688-dc7fbb30a527
FSL S10-3432	L. monocytogenes	I	Postharvest	2017	https://ecommons.cornell.edu/items/d5bcf8e6-990d-45d6-b688-dc7fbb30a527
FSL S10-3434	L. monocytogenes	II	Postharvest	2017	https://ecommons.cornell.edu/items/d5bcf8e6-990d-45d6-b688-dc7fbb30a527
FSL S10-3435	L. monocytogenes	II	Postharvest	2017	https://ecommons.cornell.edu/items/d5bcf8e6-990d-45d6-b688-dc7fbb30a527
FSL S10-3437	L. monocytogenes	II	Postharvest	2017	https://ecommons.cornell.edu/items/d5bcf8e6-990d-45d6-b688-dc7fbb30a527
FSL S10-3438	L. monocytogenes	II	Postharvest	2017	https://ecommons.cornell.edu/items/d5bcf8e6-990d-45d6-b688-dc7fbb30a527
FSL S10-3440	L. monocytogenes	II	Postharvest	2017	https://ecommons.cornell.edu/items/d5bcf8e6-990d-45d6-b688-dc7fbb30a527
FSL S10-3441	L. monocytogenes	I	Postharvest	2017	https://ecommons.cornell.edu/items/d5bcf8e6-990d-45d6-b688-dc7fbb30a527
FSL S10-3445	L. monocytogenes	II	Postharvest	2018	https://ecommons.cornell.edu/items/d5bcf8e6-990d-45d6-b688-dc7fbb30a527
FSL S10-3447	L. monocytogenes	I	Postharvest	2017	https://ecommons.cornell.edu/items/d5bcf8e6-990d-45d6-b688-dc7fbb30a527
FSL S10-3448	L. marthii	NA	Postharvest	2017	https://ecommons.cornell.edu/items/d5bcf8e6-990d-45d6-b688-dc7fbb30a527
FSL S10-3451	L. monocytogenes	II	Postharvest	2017	https://ecommons.cornell.edu/items/d5bcf8e6-990d-45d6-b688-dc7fbb30a527
FSL S10-3454	L. monocytogenes	II	Postharvest	2017	https://ecommons.cornell.edu/items/d5bcf8e6-990d-45d6-b688-dc7fbb30a527
FSL S10-3456	L. monocytogenes	I	Postharvest	2017	https://ecommons.cornell.edu/items/d5bcf8e6-990d-45d6-b688-dc7fbb30a527
FSL S10-3458	L. monocytogenes	II	Postharvest	2018	https://ecommons.cornell.edu/items/d5bcf8e6-990d-45d6-b688-dc7fbb30a527
FSL S10-3460	L. monocytogenes	II	Postharvest	2017	https://ecommons.cornell.edu/items/d5bcf8e6-990d-45d6-b688-dc7fbb30a527
FSL S10-3462	L. monocytogenes	II	Postharvest	2018	https://ecommons.cornell.edu/items/d5bcf8e6-990d-45d6-b688-dc7fbb30a527
FSL S10-3464	L. monocytogenes	II	Postharvest	2017	https://ecommons.cornell.edu/items/d5bcf8e6-990d-45d6-b688-dc7fbb30a527
FSL S10-3466	L. monocytogenes	II	Postharvest	2017	https://ecommons.cornell.edu/items/d5bcf8e6-990d-45d6-b688-dc7fbb30a527
FSL S10-3467	L. monocytogenes	II	Postharvest	2017	https://ecommons.cornell.edu/items/d5bcf8e6-990d-45d6-b688-dc7fbb30a527
FSL S10-3468	L. monocytogenes	II	Postharvest	2017	https://ecommons.cornell.edu/items/d5bcf8e6-990d-45d6-b688-dc7fbb30a527
FSL S10-3469	L. monocytogenes	II	Postharvest	2017	https://ecommons.cornell.edu/items/d5bcf8e6-990d-45d6-b688-dc7fbb30a527
FSL S10-3470	L. monocytogenes	II	Postharvest	2017	https://ecommons.cornell.edu/items/d5bcf8e6-990d-45d6-b688-dc7fbb30a527
FSL S10-3471	L. monocytogenes	II	Postharvest	2017	https://ecommons.cornell.edu/items/d5bcf8e6-990d-45d6-b688-dc7fbb30a527
FSL S10-3472	L. monocytogenes	II	Postharvest	2017	https://ecommons.cornell.edu/items/d5bcf8e6-990d-45d6-b688-dc7fbb30a527
FSL S10-3477	L. monocytogenes	II	Postharvest	2017	https://ecommons.cornell.edu/items/d5bcf8e6-990d-45d6-b688-dc7fbb30a527
FSL S10-3480	L. monocytogenes	II	Postharvest	2017	https://ecommons.cornell.edu/items/1f09ec05-8d58-4c70-a477-c55c2e23bdac
FSL S10-3481	L. seeligeri	NA	Postharvest	2017	https://ecommons.cornell.edu/items/d5bcf8e6-990d-45d6-b688-dc7fbb30a527
FSL S10-3482	L. seeligeri	NA	Postharvest	2017	https://ecommons.cornell.edu/items/d5bcf8e6-990d-45d6-b688-dc7fbb30a527
FSL S10-3483	L. innocua	NA	Postharvest	2017	https://ecommons.cornell.edu/items/d5bcf8e6-990d-45d6-b688-dc7fbb30a527
FSL S10-3484	L. seeligeri	NA	Postharvest	2017	https://ecommons.cornell.edu/items/d5bcf8e6-990d-45d6-b688-dc7fbb30a527
FSL S10-3486	L. seeligeri	NA	Postharvest	2017	https://ecommons.cornell.edu/items/d5bcf8e6-990d-45d6-b688-dc7fbb30a527
FSL S10-3488	L. monocytogenes	II	Postharvest	2018	https://ecommons.cornell.edu/items/d5bcf8e6-990d-45d6-b688-dc7fbb30a527
FSL S10-3489	L. monocytogenes	II	Postharvest	2018	https://ecommons.cornell.edu/items/d5bcf8e6-990d-45d6-b688-dc7fbb30a527
FSL S10-3490	L. innocua	NA	Postharvest	2017	https://ecommons.cornell.edu/items/d5bcf8e6-990d-45d6-b688-dc7fbb30a527
FSL S10-3492	L. seeligeri	NA	Postharvest	2017	https://ecommons.cornell.edu/items/d5bcf8e6-990d-45d6-b688-dc7fbb30a527
FSL S10-3493	L. innocua	NA	Postharvest	2017	https://ecommons.cornell.edu/items/d5bcf8e6-990d-45d6-b688-dc7fbb30a527
FSL S10-3494	L. monocytogenes	II	Postharvest	2017	https://ecommons.cornell.edu/items/d5bcf8e6-990d-45d6-b688-dc7fbb30a527
FSL S10-3496	L. welshimeri	NA	Postharvest	2017	https://ecommons.cornell.edu/items/d5bcf8e6-990d-45d6-b688-dc7fbb30a527
FSL S10-3497	L. monocytogenes	II	Postharvest	2018	https://ecommons.cornell.edu/items/d5bcf8e6-990d-45d6-b688-dc7fbb30a527
FSL S10-3498	L. innocua	NA	Postharvest	2018	https://ecommons.cornell.edu/items/d5bcf8e6-990d-45d6-b688-dc7fbb30a527
FSL S10-3499	L. monocytogenes	II	Postharvest	2018	https://ecommons.cornell.edu/items/d5bcf8e6-990d-45d6-b688-dc7fbb30a527
FSL S10-3500	L. monocytogenes	II	Postharvest	2018	https://ecommons.cornell.edu/items/d5bcf8e6-990d-45d6-b688-dc7fbb30a527
FSL S10-3502	L. innocua	NA	Postharvest	2017	https://ecommons.cornell.edu/items/d5bcf8e6-990d-45d6-b688-dc7fbb30a527
FSL S10-3503	L. welshimeri	NA	Postharvest	2017	https://ecommons.cornell.edu/items/d5bcf8e6-990d-45d6-b688-dc7fbb30a527
FSL S10-3504	L. innocua	NA	Postharvest	2017	https://ecommons.cornell.edu/items/d5bcf8e6-990d-45d6-b688-dc7fbb30a527
FSL S10-3505	L. innocua	NA	Postharvest	2017	https://ecommons.cornell.edu/items/d5bcf8e6-990d-45d6-b688-dc7fbb30a527
FSL S10-3506	L. welshimeri	NA	Postharvest	2017	https://ecommons.cornell.edu/items/d5bcf8e6-990d-45d6-b688-dc7fbb30a527
FSL S10-3508	L. seeligeri	NA	Postharvest	2017	https://ecommons.cornell.edu/items/d5bcf8e6-990d-45d6-b688-dc7fbb30a527
FSL S10-3509	L. welshimeri	NA	Postharvest	2017	https://ecommons.cornell.edu/items/d5bcf8e6-990d-45d6-b688-dc7fbb30a527
FSL S10-3511	L. innocua	NA	Postharvest	2017	https://ecommons.cornell.edu/items/d5bcf8e6-990d-45d6-b688-dc7fbb30a527
FSL S10-3512	L. monocytogenes	II	Postharvest	2017	https://ecommons.cornell.edu/items/d5bcf8e6-990d-45d6-b688-dc7fbb30a527
FSL S10-3513	L. marthii	NA	Postharvest	2017	https://ecommons.cornell.edu/items/d5bcf8e6-990d-45d6-b688-dc7fbb30a527
FSL S10-3516	L. marthii	NA	Postharvest	2017	https://ecommons.cornell.edu/items/d5bcf8e6-990d-45d6-b688-dc7fbb30a527
FSL S10-3517	L. monocytogenes	II	Postharvest	2017	https://ecommons.cornell.edu/items/d5bcf8e6-990d-45d6-b688-dc7fbb30a527
FSL S10-3519	L. marthii	NA	Postharvest	2018	https://ecommons.cornell.edu/items/d5bcf8e6-990d-45d6-b688-dc7fbb30a527
FSL S10-3521	L. monocytogenes	II	Postharvest	2017	https://ecommons.cornell.edu/items/d5bcf8e6-990d-45d6-b688-dc7fbb30a527
FSL S10-3522	L. monocytogenes	I	Postharvest	2017	https://ecommons.cornell.edu/items/d5bcf8e6-990d-45d6-b688-dc7fbb30a527
FSL S10-3523	L. seeligeri	NA	Postharvest	2017	https://ecommons.cornell.edu/items/d5bcf8e6-990d-45d6-b688-dc7fbb30a527
FSL S10-3525	L. marthii	NA	Postharvest	2018	https://ecommons.cornell.edu/items/d5bcf8e6-990d-45d6-b688-dc7fbb30a527
FSL S10-3527	L. monocytogenes	I	Postharvest	2017	https://ecommons.cornell.edu/items/d5bcf8e6-990d-45d6-b688-dc7fbb30a527
FSL S10-3528	L. monocytogenes	II	Postharvest	2017	https://ecommons.cornell.edu/items/d5bcf8e6-990d-45d6-b688-dc7fbb30a527
FSL S10-3529	L. monocytogenes	I	Postharvest	2017	https://ecommons.cornell.edu/items/d5bcf8e6-990d-45d6-b688-dc7fbb30a527
FSL S10-3531	L. seeligeri	NA	Postharvest	2017	https://ecommons.cornell.edu/items/d5bcf8e6-990d-45d6-b688-dc7fbb30a527
FSL S10-3533	L. monocytogenes	I	Postharvest	2017	https://ecommons.cornell.edu/items/d5bcf8e6-990d-45d6-b688-dc7fbb30a527
FSL S10-3534	L. monocytogenes	II	Postharvest	2017	https://ecommons.cornell.edu/items/d5bcf8e6-990d-45d6-b688-dc7fbb30a527
FSL S10-3536	L. welshimeri	NA	Postharvest	2017	https://ecommons.cornell.edu/items/d5bcf8e6-990d-45d6-b688-dc7fbb30a527
FSL S10-3537	L. monocytogenes	II	Postharvest	2018	https://ecommons.cornell.edu/items/d5bcf8e6-990d-45d6-b688-dc7fbb30a527
FSL S10-3539	L. monocytogenes	II	Postharvest	2017	https://ecommons.cornell.edu/items/d5bcf8e6-990d-45d6-b688-dc7fbb30a527
FSL S10-3543	L. monocytogenes	I	Postharvest	2017	https://ecommons.cornell.edu/items/d5bcf8e6-990d-45d6-b688-dc7fbb30a527
FSL S10-3544	L. innocua	NA	Postharvest	2017	https://ecommons.cornell.edu/items/d5bcf8e6-990d-45d6-b688-dc7fbb30a527
FSL S10-3549	L. innocua	NA	Postharvest	2017	https://ecommons.cornell.edu/items/d5bcf8e6-990d-45d6-b688-dc7fbb30a527
FSL S10-3551	L. innocua	NA	Postharvest	2017	https://ecommons.cornell.edu/items/d5bcf8e6-990d-45d6-b688-dc7fbb30a527
FSL S10-3553	L. monocytogenes	II	Postharvest	2018	https://ecommons.cornell.edu/items/d5bcf8e6-990d-45d6-b688-dc7fbb30a527
FSL S10-3555	L. monocytogenes	II	Postharvest	2017	https://ecommons.cornell.edu/items/d5bcf8e6-990d-45d6-b688-dc7fbb30a527
FSL S10-3556	L. monocytogenes	I	Postharvest	2017	https://ecommons.cornell.edu/items/d5bcf8e6-990d-45d6-b688-dc7fbb30a527
FSL S10-3558	L. monocytogenes	II	Postharvest	2017	https://ecommons.cornell.edu/items/d5bcf8e6-990d-45d6-b688-dc7fbb30a527
FSL S10-3560	L. seeligeri	NA	Postharvest	2017	https://ecommons.cornell.edu/items/d5bcf8e6-990d-45d6-b688-dc7fbb30a527
FSL S10-3561	L. monocytogenes	II	Postharvest	2017	https://ecommons.cornell.edu/items/d5bcf8e6-990d-45d6-b688-dc7fbb30a527
FSL S10-3563	L. monocytogenes	I	Postharvest	2017	https://ecommons.cornell.edu/items/d5bcf8e6-990d-45d6-b688-dc7fbb30a527
FSL S10-3564	L. seeligeri	NA	Postharvest	2017	https://ecommons.cornell.edu/items/d5bcf8e6-990d-45d6-b688-dc7fbb30a527
FSL S10-3565	L. welshimeri	NA	Postharvest	2018	https://ecommons.cornell.edu/items/d5bcf8e6-990d-45d6-b688-dc7fbb30a527
FSL S10-3567	L. monocytogenes	II	Postharvest	2017	https://ecommons.cornell.edu/items/d5bcf8e6-990d-45d6-b688-dc7fbb30a527
FSL S10-3571	L. monocytogenes	II	Postharvest	2017	https://ecommons.cornell.edu/items/d5bcf8e6-990d-45d6-b688-dc7fbb30a527
FSL S10-3574	L. welshimeri	NA	Postharvest	2017	https://ecommons.cornell.edu/items/d5bcf8e6-990d-45d6-b688-dc7fbb30a527
FSL S10-3576	L. monocytogenes	I	Postharvest	2017	https://ecommons.cornell.edu/items/d5bcf8e6-990d-45d6-b688-dc7fbb30a527
FSL S10-3579	L. innocua	NA	Postharvest	2017	https://ecommons.cornell.edu/items/d5bcf8e6-990d-45d6-b688-dc7fbb30a527
FSL S10-3581	L. innocua	NA	Postharvest	2017	https://ecommons.cornell.edu/items/d5bcf8e6-990d-45d6-b688-dc7fbb30a527
FSL S10-3583	L. innocua	NA	Postharvest	2017	https://ecommons.cornell.edu/items/d5bcf8e6-990d-45d6-b688-dc7fbb30a527
FSL S10-3584	L. innocua	NA	Postharvest	2017	https://ecommons.cornell.edu/items/d5bcf8e6-990d-45d6-b688-dc7fbb30a527
FSL S10-3585	L. innocua	NA	Postharvest	2017	https://ecommons.cornell.edu/items/d5bcf8e6-990d-45d6-b688-dc7fbb30a527
FSL S10-3586	L. monocytogenes	I	Postharvest	2017	https://ecommons.cornell.edu/items/d5bcf8e6-990d-45d6-b688-dc7fbb30a527
FSL S10-3590	L. welshimeri	NA	Postharvest	2017	https://ecommons.cornell.edu/items/d5bcf8e6-990d-45d6-b688-dc7fbb30a527
FSL S10-3591	L. monocytogenes	II	Postharvest	2017	https://ecommons.cornell.edu/items/d5bcf8e6-990d-45d6-b688-dc7fbb30a527
FSL S10-3592	L. innocua	NA	Postharvest	2017	https://ecommons.cornell.edu/items/d5bcf8e6-990d-45d6-b688-dc7fbb30a527
FSL S10-3594	L. innocua	NA	Postharvest	2017	https://ecommons.cornell.edu/items/d5bcf8e6-990d-45d6-b688-dc7fbb30a527
FSL S10-3595	L. monocytogenes	I	Postharvest	2017	https://ecommons.cornell.edu/items/d5bcf8e6-990d-45d6-b688-dc7fbb30a527
FSL S10-3599	L. monocytogenes	II	Postharvest	2017	https://ecommons.cornell.edu/items/d5bcf8e6-990d-45d6-b688-dc7fbb30a527
FSL S10-3603	L. innocua	NA	Postharvest	2017	https://ecommons.cornell.edu/items/d5bcf8e6-990d-45d6-b688-dc7fbb30a527
FSL S10-3605	L. innocua	NA	Postharvest	2017	https://ecommons.cornell.edu/items/d5bcf8e6-990d-45d6-b688-dc7fbb30a527
FSL S10-3606	L. innocua	NA	Postharvest	2017	https://ecommons.cornell.edu/items/d5bcf8e6-990d-45d6-b688-dc7fbb30a527
FSL S10-3608	L. innocua	NA	Postharvest	2017	https://ecommons.cornell.edu/items/d5bcf8e6-990d-45d6-b688-dc7fbb30a527
FSL S10-3609	L. innocua	NA	Postharvest	2017	https://ecommons.cornell.edu/items/d5bcf8e6-990d-45d6-b688-dc7fbb30a527
FSL S10-3610	L. innocua	NA	Postharvest	2017	https://ecommons.cornell.edu/items/d5bcf8e6-990d-45d6-b688-dc7fbb30a527
FSL S10-3611	L. seeligeri	NA	Postharvest	2017	https://ecommons.cornell.edu/items/d5bcf8e6-990d-45d6-b688-dc7fbb30a527
FSL S10-3615	L. monocytogenes	III	Postharvest	2017	https://ecommons.cornell.edu/items/d5bcf8e6-990d-45d6-b688-dc7fbb30a527
FSL S10-3617	L. monocytogenes	II	Postharvest	2017	https://ecommons.cornell.edu/items/d5bcf8e6-990d-45d6-b688-dc7fbb30a527
FSL S11-0001	L. innocua	NA	Postharvest	2017	https://ecommons.cornell.edu/items/d5bcf8e6-990d-45d6-b688-dc7fbb30a527
FSL S11-0003	L. innocua	NA	Postharvest	2017	https://ecommons.cornell.edu/items/d5bcf8e6-990d-45d6-b688-dc7fbb30a527
FSL S11-0005	L. monocytogenes	III	Postharvest	2017	https://ecommons.cornell.edu/items/d5bcf8e6-990d-45d6-b688-dc7fbb30a527
FSL S11-0014	L. monocytogenes	II	Postharvest	2017	https://ecommons.cornell.edu/items/d5bcf8e6-990d-45d6-b688-dc7fbb30a527
FSL S11-0018	L. monocytogenes	II	Postharvest	2017	https://ecommons.cornell.edu/items/d5bcf8e6-990d-45d6-b688-dc7fbb30a527
FSL S11-0022	L. monocytogenes	II	Postharvest	2017	https://ecommons.cornell.edu/items/d5bcf8e6-990d-45d6-b688-dc7fbb30a527
FSL S11-0024	L. monocytogenes	I	Postharvest	2017	https://ecommons.cornell.edu/items/d5bcf8e6-990d-45d6-b688-dc7fbb30a527
FSL S11-0027	L. monocytogenes	I	Postharvest	2017	https://ecommons.cornell.edu/items/d5bcf8e6-990d-45d6-b688-dc7fbb30a527
FSL S11-0028	L. monocytogenes	II	Postharvest	2017	https://ecommons.cornell.edu/items/d5bcf8e6-990d-45d6-b688-dc7fbb30a527
FSL S11-0030	L. monocytogenes	II	Postharvest	2017	https://ecommons.cornell.edu/items/d5bcf8e6-990d-45d6-b688-dc7fbb30a527
FSL S11-0032	L. monocytogenes	I	Postharvest	2017	https://ecommons.cornell.edu/items/d5bcf8e6-990d-45d6-b688-dc7fbb30a527
FSL S11-0036	L. seeligeri	NA	Postharvest	2017	https://ecommons.cornell.edu/items/d5bcf8e6-990d-45d6-b688-dc7fbb30a527
FSL S11-0051	L. monocytogenes	I	Postharvest	2017	https://ecommons.cornell.edu/items/d5bcf8e6-990d-45d6-b688-dc7fbb30a527
FSL S11-0060	L. welshimeri	NA	Postharvest	2017	https://ecommons.cornell.edu/items/d5bcf8e6-990d-45d6-b688-dc7fbb30a527
FSL S11-0065	L. monocytogenes	II	Postharvest	2018	https://ecommons.cornell.edu/items/d5bcf8e6-990d-45d6-b688-dc7fbb30a527
FSL S11-0066	L. monocytogenes	II	Postharvest	2017	https://ecommons.cornell.edu/items/d5bcf8e6-990d-45d6-b688-dc7fbb30a527
FSL S11-0071	L. monocytogenes	I	Postharvest	2017	https://ecommons.cornell.edu/items/d5bcf8e6-990d-45d6-b688-dc7fbb30a527
FSL S11-0073	L. seeligeri	NA	Postharvest	2017	https://ecommons.cornell.edu/items/d5bcf8e6-990d-45d6-b688-dc7fbb30a527
FSL S11-0075	L. monocytogenes	II	Postharvest	2017	https://ecommons.cornell.edu/items/d5bcf8e6-990d-45d6-b688-dc7fbb30a527
FSL S11-0076	L. seeligeri	NA	Postharvest	2017	https://ecommons.cornell.edu/items/d5bcf8e6-990d-45d6-b688-dc7fbb30a527
FSL S11-0077	L. monocytogenes	I	Postharvest	2017	https://ecommons.cornell.edu/items/d5bcf8e6-990d-45d6-b688-dc7fbb30a527
FSL S11-0079	L. monocytogenes	I	Postharvest	2017	https://ecommons.cornell.edu/items/d5bcf8e6-990d-45d6-b688-dc7fbb30a527
FSL S11-0086	L. monocytogenes	I	Postharvest	2017	https://ecommons.cornell.edu/items/d5bcf8e6-990d-45d6-b688-dc7fbb30a527
FSL S11-0092	L. monocytogenes	I	Postharvest	2017	https://ecommons.cornell.edu/items/d5bcf8e6-990d-45d6-b688-dc7fbb30a527
FSL S11-0094	L. welshimeri	NA	Postharvest	2017	https://ecommons.cornell.edu/items/d5bcf8e6-990d-45d6-b688-dc7fbb30a527
FSL S11-0096	L. monocytogenes	I	Postharvest	2017	https://ecommons.cornell.edu/items/d5bcf8e6-990d-45d6-b688-dc7fbb30a527
FSL S11-0103	L. monocytogenes	I	Postharvest	2017	https://ecommons.cornell.edu/items/d5bcf8e6-990d-45d6-b688-dc7fbb30a527
FSL S11-0105	L. monocytogenes	II	Postharvest	2017	https://ecommons.cornell.edu/items/d5bcf8e6-990d-45d6-b688-dc7fbb30a527
FSL S11-0106	L. welshimeri	NA	Postharvest	2017	https://ecommons.cornell.edu/items/d5bcf8e6-990d-45d6-b688-dc7fbb30a527
FSL S11-0107	L. monocytogenes	I	Postharvest	2017	https://ecommons.cornell.edu/items/d5bcf8e6-990d-45d6-b688-dc7fbb30a527
FSL S11-0110	L. seeligeri	NA	Postharvest	2017	https://ecommons.cornell.edu/items/d5bcf8e6-990d-45d6-b688-dc7fbb30a527
FSL S11-0112	L. monocytogenes	II	Postharvest	2017	https://ecommons.cornell.edu/items/d5bcf8e6-990d-45d6-b688-dc7fbb30a527
FSL S11-0113	L. monocytogenes	I	Postharvest	2017	https://ecommons.cornell.edu/items/d5bcf8e6-990d-45d6-b688-dc7fbb30a527
FSL S11-0115	L. seeligeri	NA	Postharvest	2017	https://ecommons.cornell.edu/items/d5bcf8e6-990d-45d6-b688-dc7fbb30a527
FSL S11-0116	L. monocytogenes	I	Postharvest	2017	https://ecommons.cornell.edu/items/d5bcf8e6-990d-45d6-b688-dc7fbb30a527
FSL S11-0119	L. seeligeri	NA	Postharvest	2017	https://ecommons.cornell.edu/items/d5bcf8e6-990d-45d6-b688-dc7fbb30a527
FSL S11-0123	L. seeligeri	NA	Postharvest	2017	https://ecommons.cornell.edu/items/d5bcf8e6-990d-45d6-b688-dc7fbb30a527
FSL S11-0128	L. monocytogenes	II	Postharvest	2017	https://ecommons.cornell.edu/items/d5bcf8e6-990d-45d6-b688-dc7fbb30a527
FSL S11-0134	L. monocytogenes	II	Postharvest	2017	https://ecommons.cornell.edu/items/d5bcf8e6-990d-45d6-b688-dc7fbb30a527
FSL S11-0136	L. monocytogenes	I	Postharvest	2017	https://ecommons.cornell.edu/items/d5bcf8e6-990d-45d6-b688-dc7fbb30a527
FSL S11-0139	L. monocytogenes	II	Postharvest	2017	https://ecommons.cornell.edu/items/d5bcf8e6-990d-45d6-b688-dc7fbb30a527
FSL S11-0142	L. seeligeri	NA	Postharvest	2017	https://ecommons.cornell.edu/items/d5bcf8e6-990d-45d6-b688-dc7fbb30a527
FSL S11-0143	L. monocytogenes	I	Postharvest	2017	https://ecommons.cornell.edu/items/d5bcf8e6-990d-45d6-b688-dc7fbb30a527
FSL S11-0146	L. monocytogenes	II	Postharvest	2017	https://ecommons.cornell.edu/items/d5bcf8e6-990d-45d6-b688-dc7fbb30a527
FSL S11-0150	L. monocytogenes	II	Postharvest	2017	https://ecommons.cornell.edu/items/d5bcf8e6-990d-45d6-b688-dc7fbb30a527
FSL S11-0157	L. seeligeri	NA	Postharvest	2017	https://ecommons.cornell.edu/items/d5bcf8e6-990d-45d6-b688-dc7fbb30a527
FSL S11-0158	L. monocytogenes	I	Postharvest	2017	https://ecommons.cornell.edu/items/d5bcf8e6-990d-45d6-b688-dc7fbb30a527
FSL S11-0159	L. seeligeri	NA	Postharvest	2017	https://ecommons.cornell.edu/items/d5bcf8e6-990d-45d6-b688-dc7fbb30a527
FSL S11-0160	L. monocytogenes	I	Postharvest	2017	https://ecommons.cornell.edu/items/d5bcf8e6-990d-45d6-b688-dc7fbb30a527
FSL S11-0162	L. monocytogenes	I	Postharvest	2017	https://ecommons.cornell.edu/items/d5bcf8e6-990d-45d6-b688-dc7fbb30a527
FSL S11-0164	L. seeligeri	NA	Postharvest	2017	https://ecommons.cornell.edu/items/d5bcf8e6-990d-45d6-b688-dc7fbb30a527
FSL S11-0167	L. innocua	NA	Postharvest	2017	https://ecommons.cornell.edu/items/d5bcf8e6-990d-45d6-b688-dc7fbb30a527
FSL S11-0168	L. monocytogenes	I	Postharvest	2017	https://ecommons.cornell.edu/items/d5bcf8e6-990d-45d6-b688-dc7fbb30a527
FSL S11-0171	L. monocytogenes	I	Postharvest	2018	https://ecommons.cornell.edu/items/d5bcf8e6-990d-45d6-b688-dc7fbb30a527
FSL S11-0172	L. monocytogenes	I	Postharvest	2017	https://ecommons.cornell.edu/items/d5bcf8e6-990d-45d6-b688-dc7fbb30a527
FSL S11-0174	L. seeligeri	NA	Postharvest	2017	https://ecommons.cornell.edu/items/d5bcf8e6-990d-45d6-b688-dc7fbb30a527
FSL S11-0176	L. innocua	NA	Postharvest	2017	https://ecommons.cornell.edu/items/d5bcf8e6-990d-45d6-b688-dc7fbb30a527
FSL S11-0178	L. monocytogenes	II	Postharvest	2017	https://ecommons.cornell.edu/items/d5bcf8e6-990d-45d6-b688-dc7fbb30a527
FSL S11-0186	L. seeligeri	NA	Postharvest	2017	https://ecommons.cornell.edu/items/d5bcf8e6-990d-45d6-b688-dc7fbb30a527
FSL S11-0189	L. seeligeri	NA	Postharvest	2017	https://ecommons.cornell.edu/items/d5bcf8e6-990d-45d6-b688-dc7fbb30a527
FSL S11-0193	L. monocytogenes	I	Postharvest	2018	https://ecommons.cornell.edu/items/d5bcf8e6-990d-45d6-b688-dc7fbb30a527
FSL S11-0201	L. monocytogenes	II	Postharvest	2018	https://ecommons.cornell.edu/items/d5bcf8e6-990d-45d6-b688-dc7fbb30a527
FSL S11-0202	L. seeligeri	NA	Postharvest	2018	https://ecommons.cornell.edu/items/d5bcf8e6-990d-45d6-b688-dc7fbb30a527
FSL S11-0203	L. seeligeri	NA	Postharvest	2018	https://ecommons.cornell.edu/items/d5bcf8e6-990d-45d6-b688-dc7fbb30a527
FSL S11-0206	L. monocytogenes	I	Postharvest	2018	https://ecommons.cornell.edu/items/d5bcf8e6-990d-45d6-b688-dc7fbb30a527
FSL S11-0207	L. monocytogenes	I	Postharvest	2018	https://ecommons.cornell.edu/items/d5bcf8e6-990d-45d6-b688-dc7fbb30a527
FSL S11-0214	L. seeligeri	NA	Postharvest	2018	https://ecommons.cornell.edu/items/d5bcf8e6-990d-45d6-b688-dc7fbb30a527
FSL S11-0216	L. monocytogenes	I	Postharvest	2018	https://ecommons.cornell.edu/items/d5bcf8e6-990d-45d6-b688-dc7fbb30a527
FSL S11-0228	L. monocytogenes	II	Postharvest	2018	https://ecommons.cornell.edu/items/d5bcf8e6-990d-45d6-b688-dc7fbb30a527
FSL S11-0230	L. seeligeri	NA	Postharvest	2018	https://ecommons.cornell.edu/items/d5bcf8e6-990d-45d6-b688-dc7fbb30a527
FSL S11-0232	L. seeligeri	NA	Postharvest	2018	https://ecommons.cornell.edu/items/d5bcf8e6-990d-45d6-b688-dc7fbb30a527
FSL S11-0235	L. innocua	NA	Postharvest	2018	https://ecommons.cornell.edu/items/d5bcf8e6-990d-45d6-b688-dc7fbb30a527
FSL S11-0236	L. innocua	NA	Postharvest	2018	https://ecommons.cornell.edu/items/d5bcf8e6-990d-45d6-b688-dc7fbb30a527
FSL S11-0238	L. seeligeri	NA	Postharvest	2018	https://ecommons.cornell.edu/items/d5bcf8e6-990d-45d6-b688-dc7fbb30a527
FSL S11-0239	L. seeligeri	NA	Postharvest	2018	https://ecommons.cornell.edu/items/d5bcf8e6-990d-45d6-b688-dc7fbb30a527
FSL S11-0240	L. innocua	NA	Postharvest	2018	https://ecommons.cornell.edu/items/d5bcf8e6-990d-45d6-b688-dc7fbb30a527
FSL S11-0241	L. seeligeri	NA	Postharvest	2018	https://ecommons.cornell.edu/items/d5bcf8e6-990d-45d6-b688-dc7fbb30a527
FSL S11-0245	L. seeligeri	NA	Postharvest	2018	https://ecommons.cornell.edu/items/d5bcf8e6-990d-45d6-b688-dc7fbb30a527
FSL S11-0246	L. monocytogenes	III	Postharvest	2018	https://ecommons.cornell.edu/items/d5bcf8e6-990d-45d6-b688-dc7fbb30a527
FSL S11-0252	L. seeligeri	NA	Postharvest	2018	https://ecommons.cornell.edu/items/d5bcf8e6-990d-45d6-b688-dc7fbb30a527
FSL S11-0253	L. monocytogenes	II	Postharvest	2018	https://ecommons.cornell.edu/items/d5bcf8e6-990d-45d6-b688-dc7fbb30a527
FSL S11-0255	L. welshimeri	NA	Postharvest	2018	https://ecommons.cornell.edu/items/d5bcf8e6-990d-45d6-b688-dc7fbb30a527
FSL S11-0256	L. welshimeri	NA	Postharvest	2018	https://ecommons.cornell.edu/items/d5bcf8e6-990d-45d6-b688-dc7fbb30a527
FSL S11-0260	L. innocua	NA	Postharvest	2018	https://ecommons.cornell.edu/items/d5bcf8e6-990d-45d6-b688-dc7fbb30a527
FSL S11-0265	L. monocytogenes	II	Postharvest	2018	https://ecommons.cornell.edu/items/d5bcf8e6-990d-45d6-b688-dc7fbb30a527
FSL S11-0269	L. seeligeri	NA	Postharvest	2018	https://ecommons.cornell.edu/items/d5bcf8e6-990d-45d6-b688-dc7fbb30a527
FSL S11-0270	L. seeligeri	NA	Postharvest	2018	https://ecommons.cornell.edu/items/d5bcf8e6-990d-45d6-b688-dc7fbb30a527
FSL S11-0272	L. monocytogenes	I	Postharvest	2018	https://ecommons.cornell.edu/items/d5bcf8e6-990d-45d6-b688-dc7fbb30a527
FSL S11-0274	L. seeligeri	NA	Postharvest	2018	https://ecommons.cornell.edu/items/d5bcf8e6-990d-45d6-b688-dc7fbb30a527
FSL S11-0276	L. monocytogenes	II	Postharvest	2018	https://ecommons.cornell.edu/items/d5bcf8e6-990d-45d6-b688-dc7fbb30a527
FSL S11-0280	L. seeligeri	NA	Postharvest	2018	https://ecommons.cornell.edu/items/d5bcf8e6-990d-45d6-b688-dc7fbb30a527
FSL S11-0281	L. monocytogenes	II	Postharvest	2018	https://ecommons.cornell.edu/items/d5bcf8e6-990d-45d6-b688-dc7fbb30a527
FSL S11-0289	L. monocytogenes	I	Postharvest	2018	https://ecommons.cornell.edu/items/d5bcf8e6-990d-45d6-b688-dc7fbb30a527
FSL S11-0291	L. seeligeri	NA	Postharvest	2018	https://ecommons.cornell.edu/items/d5bcf8e6-990d-45d6-b688-dc7fbb30a527
FSL S11-0297	L. seeligeri	NA	Postharvest	2018	https://ecommons.cornell.edu/items/d5bcf8e6-990d-45d6-b688-dc7fbb30a527
FSL S11-0299	L. monocytogenes	II	Postharvest	2018	https://ecommons.cornell.edu/items/d5bcf8e6-990d-45d6-b688-dc7fbb30a527
FSL S11-0301	L. monocytogenes	I	Postharvest	2018	https://ecommons.cornell.edu/items/d5bcf8e6-990d-45d6-b688-dc7fbb30a527
FSL S11-0302	L. monocytogenes	I	Postharvest	2018	https://ecommons.cornell.edu/items/d5bcf8e6-990d-45d6-b688-dc7fbb30a527
FSL S11-0304	L. seeligeri	NA	Postharvest	2018	https://ecommons.cornell.edu/items/d5bcf8e6-990d-45d6-b688-dc7fbb30a527
FSL S11-0307	L. monocytogenes	I	Postharvest	2018	https://ecommons.cornell.edu/items/d5bcf8e6-990d-45d6-b688-dc7fbb30a527
FSL S11-0308	L. monocytogenes	I	Postharvest	2018	https://ecommons.cornell.edu/items/d5bcf8e6-990d-45d6-b688-dc7fbb30a527
FSL S11-0311	L. monocytogenes	II	Postharvest	2018	https://ecommons.cornell.edu/items/d5bcf8e6-990d-45d6-b688-dc7fbb30a527
FSL S11-0315	L. innocua	NA	Postharvest	2018	https://ecommons.cornell.edu/items/d5bcf8e6-990d-45d6-b688-dc7fbb30a527
FSL S11-0318	L. monocytogenes	II	Postharvest	2018	https://ecommons.cornell.edu/items/d5bcf8e6-990d-45d6-b688-dc7fbb30a527
FSL S11-0322	L. seeligeri	NA	Postharvest	2018	https://ecommons.cornell.edu/items/d5bcf8e6-990d-45d6-b688-dc7fbb30a527
FSL S11-0323	L. monocytogenes	II	Postharvest	2018	https://ecommons.cornell.edu/items/d5bcf8e6-990d-45d6-b688-dc7fbb30a527
FSL S11-0324	L. monocytogenes	II	Postharvest	2018	https://ecommons.cornell.edu/items/d5bcf8e6-990d-45d6-b688-dc7fbb30a527
FSL S11-0325	L. monocytogenes	I	Postharvest	2018	https://ecommons.cornell.edu/items/d5bcf8e6-990d-45d6-b688-dc7fbb30a527
FSL S11-0331	L. seeligeri	NA	Postharvest	2018	https://ecommons.cornell.edu/items/d5bcf8e6-990d-45d6-b688-dc7fbb30a527
FSL S11-0332	L. monocytogenes	I	Postharvest	2018	https://ecommons.cornell.edu/items/d5bcf8e6-990d-45d6-b688-dc7fbb30a527
FSL S11-0340	L. seeligeri	NA	Postharvest	2018	https://ecommons.cornell.edu/items/d5bcf8e6-990d-45d6-b688-dc7fbb30a527
FSL S11-0341	L. innocua	NA	Postharvest	2018	https://ecommons.cornell.edu/items/d5bcf8e6-990d-45d6-b688-dc7fbb30a527
FSL S11-0343	L. monocytogenes	II	Postharvest	2018	https://ecommons.cornell.edu/items/d5bcf8e6-990d-45d6-b688-dc7fbb30a527
FSL S11-0344	L. monocytogenes	I	Postharvest	2018	https://ecommons.cornell.edu/items/d5bcf8e6-990d-45d6-b688-dc7fbb30a527
FSL S11-0352	L. seeligeri	NA	Postharvest	2018	https://ecommons.cornell.edu/items/d5bcf8e6-990d-45d6-b688-dc7fbb30a527
FSL S11-0353	L. innocua	NA	Postharvest	2018	https://ecommons.cornell.edu/items/d5bcf8e6-990d-45d6-b688-dc7fbb30a527
FSL S11-0355	L. seeligeri	NA	Postharvest	2018	https://ecommons.cornell.edu/items/d5bcf8e6-990d-45d6-b688-dc7fbb30a527
FSL S11-0358	L. monocytogenes	II	Postharvest	2018	https://ecommons.cornell.edu/items/d5bcf8e6-990d-45d6-b688-dc7fbb30a527
FSL S11-0363	L. monocytogenes	I	Postharvest	2018	https://ecommons.cornell.edu/items/d5bcf8e6-990d-45d6-b688-dc7fbb30a527
FSL S11-0370	L. monocytogenes	I	Postharvest	2018	https://ecommons.cornell.edu/items/d5bcf8e6-990d-45d6-b688-dc7fbb30a527
FSL S11-0378	L. monocytogenes	I	Postharvest	2018	https://ecommons.cornell.edu/items/d5bcf8e6-990d-45d6-b688-dc7fbb30a527
FSL S11-0386	L. monocytogenes	I	Postharvest	2018	https://ecommons.cornell.edu/items/d5bcf8e6-990d-45d6-b688-dc7fbb30a527
FSL S11-0392	L. monocytogenes	II	Postharvest	2018	https://ecommons.cornell.edu/items/d5bcf8e6-990d-45d6-b688-dc7fbb30a527
FSL S11-0398	L. welshimeri	NA	Postharvest	2018	https://ecommons.cornell.edu/items/d5bcf8e6-990d-45d6-b688-dc7fbb30a527
FSL S11-0400	L. monocytogenes	I	Postharvest	2018	https://ecommons.cornell.edu/items/d5bcf8e6-990d-45d6-b688-dc7fbb30a527
FSL S11-0408	L. seeligeri	NA	Postharvest	2018	https://ecommons.cornell.edu/items/d5bcf8e6-990d-45d6-b688-dc7fbb30a527
FSL S11-0412	L. monocytogenes	II	Postharvest	2018	https://ecommons.cornell.edu/items/d5bcf8e6-990d-45d6-b688-dc7fbb30a527
FSL S11-0426	L. innocua	NA	Postharvest	2018	https://ecommons.cornell.edu/items/d5bcf8e6-990d-45d6-b688-dc7fbb30a527
FSL S11-0427	L. monocytogenes	II	Postharvest	2018	https://ecommons.cornell.edu/items/d5bcf8e6-990d-45d6-b688-dc7fbb30a527
FSL S11-0429	L. seeligeri	NA	Postharvest	2018	https://ecommons.cornell.edu/items/d5bcf8e6-990d-45d6-b688-dc7fbb30a527
FSL S11-0432	L. monocytogenes	II	Postharvest	2018	https://ecommons.cornell.edu/items/d5bcf8e6-990d-45d6-b688-dc7fbb30a527
FSL S11-0439	L. innocua	NA	Postharvest	2018	https://ecommons.cornell.edu/items/d5bcf8e6-990d-45d6-b688-dc7fbb30a527
FSL S11-0440	L. monocytogenes	II	Postharvest	2018	https://ecommons.cornell.edu/items/d5bcf8e6-990d-45d6-b688-dc7fbb30a527
FSL S11-0448	L. monocytogenes	I	Postharvest	2018	https://ecommons.cornell.edu/items/d5bcf8e6-990d-45d6-b688-dc7fbb30a527
FSL S11-0456	L. innocua	NA	Postharvest	2018	https://ecommons.cornell.edu/items/d5bcf8e6-990d-45d6-b688-dc7fbb30a527
FSL S11-0460	L. monocytogenes	II	Postharvest	2018	https://ecommons.cornell.edu/items/d5bcf8e6-990d-45d6-b688-dc7fbb30a527
