# Supplementary material for: Listeria sanitizer tolerance at use-level concentrations shows limited association with genetic loci
Source: Appl Environ Microbiol. 2026 Jan 20;92(2):e01060-25. doi: 10.1128/aem.01060-25 (PMC12915297; doi:10.1128/aem.01060-25)
Supplement: Table S2 — SNPs in core genes of Listeria subpopulations that were identified as significantly associated with log reductions to benzalkonium chloride (BC), peroxyacetic acid (PAA), and sodium hypochlorite (NaOCl) by three treeWAS association test statistics (i.e., Terminal Score, Simultaneous Score, and Subsequent Score). [file aem.01060-25-s0002.xlsx]

## Sheet: Supplemental Table 2
Supplemental Table 2. SNPs in core genes of Listeria subpopulations that were identified as significantly associated with log reductions to benzalkonium chloride (BC),
peroxyacetic acid (PAA), and sodium hypochlorite (NaOCl) by three treeWAS association test statistics (i.e., Terminal Score, Simultaneous Score, and Subsequent Score).
Sanitizer	Listeria subpopulation	Terminal Scorea			Simultaneous Scoreb			Subsequent Scorec
		Gene	Position	SNPᵈ	Gene	Position	SNP	Gene	Position	SNP
BC	L. monocytogenes	-	-	-	-	-	-	-	-	-
	L. spp.	leuS	300805	(C,T)	-	-	-	yedJ	496953	(G)
		yedJ	496953	(G)	-	-	-	-	-	-
	L. seeligeri	-	-	-	-	-	-	hpr	78850	(T,C)
		-	-	-	-	-	-	yedJ	130664	(G,A)
		-	-	-	-	-	-	yedJ	130665	(A,G)
		-	-	-	-	-	-	yedJ	130666	(G,A)
	L. innocua	menF	105280	(A,C)	fbp	29091	(T,A)	-	-	-
	L. welshimeri	-	-	-	-	-	-	-	-	-
	L. monocytogenes lineage I	-	-	-	-	-	-	-	-	-
	L. monocytogenes lineage II	-	-	-	-	-	-	-	-	-
	L. monocytogenes lineage III	bglK	5646	(A,C)	-	-	-	apbE	1777	(A,G)
		bglK	5647	(T,C)	-	-	-	bglK	5646	(C,A)
		-	-	-	-	-	-	bglK	5647	(C,T)
		-	-	-	-	-	-	nadK1	69440	(T,C)
		-	-	-	-	-	-	nadK1	69441	(C,T)
		-	-	-	-	-	-	tagO	86366	(A,G)
		-	-	-	-	-	-	ybhS	90881	(A,G)
		-	-	-	-	-	-	ybhS	90882	(A,G)
		-	-	-	-	-	-	ybhS	90884	(G,C)
		-	-	-	-	-	-	ybhS	90885	(G,C)
		-	-	-	-	-	-	ybhS	90886	(T,A)
PAA	L. monocytogenes	-	-	-	mngB	215487	(G,T)	-	-	-
		-	-	-	mngB	215488	(T,G)	-	-	-
		-	-	-	mngB	215489	(C,T)	-	-	-
	L. spp.	-	-	-	rlmCD	425046	(T)	-	-	-
	L. seeligeri	-	-	-	-	-	-	-	-	-
	L. innocua	mngB	110359	(C,A)	-	-	-	-	-	-
		mrpA	112744	(T,G)	-	-	-	-	-	-
		mrpA	112745	(G,A)	-	-	-	-	-	-
	L. welshimeri	-	-	-	-	-	-	-	-	-
	L. monocytogenes lineage I	-	-	-	-	-	-	gmuD	81227	(A,G)
		-	-	-	-	-	-	mbl	215187	(G,A)
		-	-	-	-	-	-	recD2	278813	(G,A)
		-	-	-	-	-	-	recD2	278816	(A,T)
	L. monocytogenes lineage II	-	-	-	malP	143500	(C,A)	-	-	-
		-	-	-	malP	143505	(T,C)	-	-	-
		-	-	-	mngB	152180	(G,T)	-	-	-
		-	-	-	mngB	152182	(C,T)	-	-	-
		-	-	-	mngB	152246	(G,T)	-	-	-
	L. monocytogenes lineage III	celB	7682	(A,G)	-	-	-	celB	7682	(A,G)
		metE	63765	(G,A)	-	-	-	mtlA	67954	(A,G)
		mtlA	67954	(A,G)	-	-	-	ycjP	91315	(G,A)
		purD	77743	(T,C)	-	-	-	metE	63765	(G,A)
		ycjP	91315	(G,A)	-	-	-	purD	77743	(T,C)
		malG	61823	(T,A)	-	-	-	recQ	79691	(G,T)
		manX	62325	(G,C)	-	-	-	dtpT	14500	(C,T)
		manX	62340	(C,T)	-	-	-	manX	62295	(C,T)
		pgcA	74612	(G,A)	-	-	-	manX	62298	(A,T)
		dtpT	14500	(C,T)	-	-	-	manX	62340	(C,T)
		inlA	56994	(A,C)	-	-	-	manX	62339	(G,A)
		recQ	79691	(G,T)	-	-	-	manX	62342	(A,T)
		licH	59974	(C,T)	-	-	-	pdtaS	73241	(G,A)
		murJ	68475	(A,G)	-	-	-	rbgA	79256	(T,C)
		rnjA	80993	(G,A)	-	-	-	pgpH	74778	(A,C)
		-	-	-	-	-	-	spsB	85401	(G,A)
		-	-	-	-	-	-	addB	664	(T,C)
		-	-	-	-	-	-	adhR	1045	(T,A)
		-	-	-	-	-	-	asnS	3611	(G,A)
		-	-	-	-	-	-	cbiD	6873	(A,G)
		-	-	-	-	-	-	dat	11724	(T,C)
		-	-	-	-	-	-	degA	12187	(T,C)
		-	-	-	-	-	-	degA	12188	(C,T)
		-	-	-	-	-	-	ettA	15473	(A)
		-	-	-	-	-	-	hbp2	54254	(G,A)
		-	-	-	-	-	-	iolG	57782	(T)
		-	-	-	-	-	-	iolG	57784	(T,A)
		-	-	-	-	-	-	iolG	57786	(A,G)
		-	-	-	-	-	-	iolG	57905	(C,T)
		-	-	-	-	-	-	licC	59892	(G,A)
		-	-	-	-	-	-	licC	59893	(A,C)
		-	-	-	-	-	-	licC	59896	(G,A)
		-	-	-	-	-	-	licC	59898	(C,T)
		-	-	-	-	-	-	licC	59899	(A,G)
		-	-	-	-	-	-	licC	59900	(A,G)
		-	-	-	-	-	-	licC	59910	(T,C)
		-	-	-	-	-	-	maa	61724	(C,T)
		-	-	-	-	-	-	maa	61728	(A)
		-	-	-	-	-	-	maa	61729	(A,G)
		-	-	-	-	-	-	maa	61730	(C,A)
		-	-	-	-	-	-	mfd	64216	(A,G)
		-	-	-	-	-	-	mfd	64228	(G,A)
		-	-	-	-	-	-	purM	78097	(A,G)
		-	-	-	-	-	-	tmcAL	88117	(A,G)
		-	-	-	-	-	-	truB	88921	(G,A)
		-	-	-	-	-	-	truB	88939	(G,T)
		-	-	-	-	-	-	truB	88940	(C,A)
		-	-	-	-	-	-	ycnJ	91600	(A,C)
		-	-	-	-	-	-	ycnJ	91615	(A,G)
		-	-	-	-	-	-	ymdB	94793	(T,C)
		-	-	-	-	-	-	ymdB	94795	(A,G)
		-	-	-	-	-	-	aroA	2939	(A,G)
		-	-	-	-	-	-	ezrA	15629	(T,C)
		-	-	-	-	-	-	ezrA	15649	(C,T)
		-	-	-	-	-	-	lysC	61364	(C,T)
		-	-	-	-	-	-	mfd	64216	(A,G)
		-	-	-	-	-	-	norB	70410	(G,A)
		-	-	-	-	-	-	rsmH	82773	(C,T)
		-	-	-	-	-	-	bglH	5420	(A,G)
		-	-	-	-	-	-	cbiD	6871	(T,C)
		-	-	-	-	-	-	queA	78847	(A,T)
		-	-	-	-	-	-	truB	88921	(G,A)
		-	-	-	-	-	-	yhgF	93941	(T,C)
		-	-	-	-	-	-	licH	59974	(C,T)
		-	-	-	-	-	-	licH	59990	(T,C)
		-	-	-	-	-	-	licH	60004	(A,C)
		-	-	-	-	-	-	murJ	68475	(A,G)
		-	-	-	-	-	-	rnjA	80993	(G,A)
		-	-	-	-	-	-	rnjA	80989	(T,C)
		-	-	-	-	-	-	rnjA	81001	(C,T)
		-	-	-	-	-	-	rnjA	81015	(G,A)
		-	-	-	-	-	-	flgE	16432	(C,T)
		-	-	-	-	-	-	inlA	56994	(A,C)
		-	-	-	-	-	-	inlA	56973	(T,A)
		-	-	-	-	-	-	msbA~btuDᵉ	67602	(A,T)
		-	-	-	-	-	-	ymdB	94793	(T,C)
		-	-	-	-	-	-	aes	1115	(G,A)
		-	-	-	-	-	-	artM	3466	(A,G)
		-	-	-	-	-	-	glcU	19619	(C,T)
		-	-	-	-	-	-	prfC	76511	(C,A)
		-	-	-	-	-	-	ruvB	83172	(A,G)
		-	-	-	-	-	-	uvrC	89910	(T,A)
		-	-	-	-	-	-	yedJ	92375	(C,T)
		-	-	-	-	-	-	yfiC	92786	(T,C)
		-	-	-	-	-	-	hag	54152	(T,C)
		-	-	-	-	-	-	yusV	95954	(A,G)
NaOCl	L. monocytogenes	cycA	41206	(A,G)	-	-	-	cydD	41622	(A,G)
		cycA	41207	(G,A)	-	-	-	fadD~menE	63210	(C,T)
		gmuC	84233	(C,T)	-	-	-	gmuC	84233	(C,T)
		nadA	251160	(C)	-	-	-	licC	216661	(T,G)
		ptsl	284261	(G,A)	-	-	-	nfdA	253895	(T,C)
		ptsl	284262	(A,G)	-	-	-	proA	281021	(A)
		ptsl	284267	(C,T)	-	-	-	purM	285916	(G,A)
		ptsl	284268	(T,A)	-	-	-	purM	285917	(G,A)
		ptsl	284271	(A,G)	-	-	-	purM	285919	(T)
		znuA	364607	(G,A)	-	-	-	purM	285923	(A,G)
		-	-	-	-	-	-	yidA	350649	(G)
		-	-	-	-	-	-	znuA	364690	(T,A)
	L. spp.	-	-	-	-	-	-	chiA1	42666	(T,C)
		-	-	-	-	-	-	pdhB	375292	(A,T)
	L. monocytogenes lineage II	cycA	26882	(A,G)	-	-	-	cpdA	24900	(C,T)
		cycA	26883	(G,A)	-	-	-	cpdA	24902	(A)
		cycA	26885	(A,T)	-	-	-	cpdA	24903	(A,G)
		cydD	27204	(G,A)	-	-	-	gmuC	54632	(A)
		norR	172800	(T,C)	-	-	-	prkC	187304	(T,C)
		ptsI	190079	(T,C)	-	-	-	prkC	187307	(T,C)
		ptsI	190080	(G,A)	-	-	-	prkC	187308	(C,NA)
		ptsI	190081	(A,G)	-	-	-	prkC	187309	(G,A)
		ptsI	190082	(C,T)	-	-	-	prkC	187312	(A,NA)
		ptsI	190083	(T,C)	-	-	-	prkC	187313	(A,G)
		ptsI	190084	(C,T)	-	-	-	prkC	187314	(T,A)
		ptsI	190086	(C,T)	-	-	-	prkC	187315	(C,T)
		ptsI	190087	(T,A)	-	-	-	prkC	187316	(G,A)
		ptsI	190089	(A,G)	-	-	-	prkC	187317	(C,T)
		ptsI	190093	(T,A)	-	-	-	prkC	187321	(G,A)
		ptsI	190094	(A,T)	-	-	-	prkC	187323	(A,G)
		purM	191085	(C,T)	-	-	-	prkC	187324	(A,G)
		purM	191088	(A,G)	-	-	-	prkC	187325	(A,G)
		purM	191089	(A,G)	-	-	-	ptsl	190079	(C,T)
		purM	191091	(T)	-	-	-	ptsl	190080	(A,G)
		purM	191095	(G,A)	-	-	-	ptsl	190081	(G,A)
		purM	191101	(G,A)	-	-	-	ptsl	190082	(T,C)
		purM	191123	(T)	-	-	-	ptsl	190083	(C,T)
		purM	191125	(A,C)	-	-	-	ptsl	190084	(T,C)
		purM	191132	(C,T)	-	-	-	ptsl	190089	(G,A)
		stp	212050	(C,A)	-	-	-	ptsl	190093	(A,T)
		typA	220175	(T,A)	-	-	-	ptsl	190094	(T,A)
		yxlF	239017	(G,C)	-	-	-	purM	191085	(T,C)
		-	-	-	-	-	-	purM	191088	(G,A)
		-	-	-	-	-	-	purM	191089	(G,A)
		-	-	-	-	-	-	purM	191091	(T)
		-	-	-	-	-	-	purM	191095	(A,G)
		-	-	-	-	-	-	purM	191101	(A,G)
		-	-	-	-	-	-	purM	191114	(A,T)
		-	-	-	-	-	-	purM	191116	(C)
		-	-	-	-	-	-	purM	191123	(T)
		-	-	-	-	-	-	purM	191125	(C,A)
		-	-	-	-	-	-	purM	191132	(T,C)
		-	-	-	-	-	-	purM	191143	(A)
		-	-	-	-	-	-	purM	191144	(C)
		-	-	-	-	-	-	purM	191151	(G)
		-	-	-	-	-	-	purM	191199	(A,G)
		-	-	-	-	-	-	purM	191200	(C,T)
		-	-	-	-	-	-	purM	191206	(A,G)
		-	-	-	-	-	-	purM	191210	(G,A)
		-	-	-	-	-	-	purM	191244	(T)
		-	-	-	-	-	-	purN	191299	(A,G)
		-	-	-	-	-	-	purN	191300	(A)
		-	-	-	-	-	-	purN	191302	(G,A)
		-	-	-	-	-	-	purN	191303	(G,A)
		-	-	-	-	-	-	typA	220175	(A,T)
		-	-	-	-	-	-	typA	220186	(T,C)
		-	-	-	-	-	-	yxlF	239017	(G,C)
	a Terminal score measures sample-wide association across all sample leaves of the phylogenetic tree (Collins and Didelot, 2018).
	b Simultaneous score measures the degree of parallel change in the phenotype and genotype across branches of the phylogenetic tree (Collins and Didelot, 2018).
	c Subsequent score measures the proportion of the phylogenetic tree where the genotype and phenotype co-exist (Collins and Didelot, 2018).
	d SNP indicates the nucleotide variants observed at the given locus. When multiple SNPs were identified at the same position, both nucleotides are listed in parentheses (e.g., (C,T) denotes variants C and T at locus 300,805 in gene leuS).
	e Two genes separated by a ~ indicates that Prokka assigned both gene IDs to a single nucleotide sequence
